# Supplementary material for: Seasonal flooded rice area extent dataset during dry seasons 2016 to 2019 at the Telangana state scale, South-India
Source: Data Brief. 2025 Aug 11;62:111981. doi: 10.1016/j.dib.2025.111981 (PMC12396292; doi:10.1016/j.dib.2025.111981)
Supplement: Supplementary file 1 [file mmc1.zip]

Archive with 1 entries (1 files):
- AgrConfMat_SupMaterials.odt
