# Supplementary material for: Seasonal flooded rice area extent dataset during dry seasons 2016 to 2019 at the Telangana state scale, South-India
Source: Data Brief. 2025 Aug 11;62:111981. doi: 10.1016/j.dib.2025.111981 (PMC12396292; doi:10.1016/j.dib.2025.111981)
Supplement: Supplementary file 1 [file mmc1.zip › AgrConfMat_SupMaterials.odt]

Jan. – Apr. 2016
KAPPA : 0.867 ± 0.020
Overall Accuracy (OA) : 0.902 ± 0.017
Classes
Precision mean
Recall mean
F-score mean
Main Confusions
Rice
0.985 ± 0.008
0.982 ± 0.004
0.983 ± 0.004
Rice, Orchards, Natural Bush
Vegetables
0.000 ± nan
0.000 ± nan
0.000 ± nan
Natural Bush, Orchards, bareground
Maize
0.000 ± nan
0.000 ± nan
0.000 ± nan
Natural Bush, Rice, Orchards
Orchards
0.889 ± 0.033
0.816 ± 0.052
0.848 ± 0.026
Orchards, Natural Bush, Urban
Natural Bush
0.790 ± 0.045
0.962 ± 0.029
0.866 ± 0.032
Natural Bush, Orchards, bareground
bareground
0.665 ± 0.191
0.486 ± 0.188
0.552 ± 0.188
bareground, Natural Bush, Rainfed Cotton unharvested (when applicable)
Urban
0.805 ± 0.126
0.693 ± 0.127
0.719 ± 0.078
Urban, Natural Bush, bareground
Water
1.000 ± 0.000
0.999 ± 0.001
0.999 ± 0.001
Water, Rice, Orchards
Rainfed Cotton unharvested (if applicable)
0.875 ± 0.065
0.673 ± 0.093
0.753 ± 0.063
Rainfed Cotton unharvested, Natural Bush, bareground

Jan.-Apr. 2017
KAPPA : 0.848 ± 0.029
Overall Accuracy (OA) : 0.890 ± 0.021
Classes
Precision mean
Recall mean
F-score mean
Main Confusions
Rice
0.989 ± 0.008
0.988 ± 0.003
0.988 ± 0.004
Rice, Orchards, Natural Bush
Vegetables
0.000 ± nan
0.000 ± nan
0.000 ± nan
Natural Bush, Orchards, Rice
Maize
0.477 ± 0.417
0.104 ± 0.124
0.160 ± 0.185
Natural Bush, Rice, Maize
Orchards
0.801 ± 0.103
0.833 ± 0.050
0.807 ± 0.036
Orchards, Natural Bush, Rice
Natural Bush
0.856 ± 0.030
0.909 ± 0.058
0.880 ± 0.027
Natural Bush, Orchards, bareground
bareground
0.643 ± 0.237
0.588 ± 0.220
0.524 ± 0.191
bareground, Natural Bush, Urban
Urban
0.968 ± 0.020
0.843 ± 0.017
0.901 ± 0.012
Urban, Natural Bush, Orchards
Water
1.000 ± nan
0.995 ± 0.005
0.998 ± 0.003
Water, Rice, Orchards

Jan.-Apr. 2018
KAPPA : 0.949 ± 0.007
Overall Accuracy (OA) : 0.962 ± 0.006
Classes
Precision mean
Recall mean
F-score mean
Main Confusions
Rice
0.986 ± 0.003
0.985 ± 0.004
0.986 ± 0.001
Rice, Orchards, Natural Bush
Vegetables
0.000 ± nan
0.000 ± nan
0.000 ± nan
Orchards, Natural Bush, Rice
Maize
0.514 ± 0.411
0.040 ± 0.070
0.067 ± 0.109
Rice, Natural Bush, Orchards
Orchards
0.875 ± 0.033
0.834 ± 0.037
0.853 ± 0.025
Orchards, Natural Bush, Urban
Natural Bush
0.927 ± 0.020
0.979 ± 0.011
0.952 ± 0.013
Natural Bush, Orchards, Urban
bareground
0.831 ± 0.058
0.754 ± 0.037
0.789 ± 0.036
bareground, Natural Bush, Urban
Urban
0.980 ± 0.010
0.935 ± 0.013
0.957 ± 0.010
Urban, Orchards, Natural Bush
Water
1.000 ± 0.000
0.999 ± 0.002
0.999 ± 0.001
Water, Natural Bush, Orchards

Jan.-Apr. 2019
KAPPA : 0.962 ± 0.008
Overall Accuracy (OA) : 0.975 ± 0.005
Classes
Precision mean
Recall mean
F-score mean
Main Confusions
Rice
0.981 ± 0.005
0.985 ± 0.003
0.983 ± 0.003
Rice, Urban, Vegetables
Vegetables
0.107 ± 0.110
0.038 ± 0.039
0.055 ± 0.056
Rice, bareground, Urban
Maize
0.000 ± nan
0.000 ± nan
0.000 ± nan
Rice, Urban, bareground
Natural Bush
0.000 ± nan
0.000 ± nan
0.000 ± nan
bareground, Rice, Water
bareground
0.687 ± 0.034
0.811 ± 0.065
0.742 ± 0.038
bareground, Urban, Rice
Urban
0.973 ± 0.009
0.991 ± 0.002
0.982 ± 0.005
Urban, bareground, Rice
Water
1.000 ± 0.000
0.999 ± 0.001
0.999 ± 0.001
Water, Rice, bareground
Rainfed Cotton unharvested
0.067 ± 0.140
0.010 ± 0.021
0.017 ± 0.036
bareground, Urban, Rice
