# Supplementary material for: Seasonal flooded rice area extent dataset during dry seasons 2016 to 2019 at the Telangana state scale, South-India
Source: Data Brief. 2025 Aug 11;62:111981. doi: 10.1016/j.dib.2025.111981 (PMC12396292; doi:10.1016/j.dib.2025.111981)
Supplement: Supplementary file 2 [file mmc2.zip]

Archive with 25 entries (25 files):
- PlotRiceCV.py
- StatsMandalsR2016.cpg
- StatsMandalsR2016.dbf
- StatsMandalsR2016.prj
- StatsMandalsR2016.qix
- StatsMandalsR2016.shp
- StatsMandalsR2016.shx
- StatsMandalsR2017.cpg
- StatsMandalsR2017.dbf
- StatsMandalsR2017.prj
- StatsMandalsR2017.qix
- StatsMandalsR2017.shp
- StatsMandalsR2017.shx
- StatsMandalsR2018.cpg
- StatsMandalsR2018.dbf
- StatsMandalsR2018.prj
- StatsMandalsR2018.qix
- StatsMandalsR2018.shp
- StatsMandalsR2018.shx
- StatsMandalsR2019.cpg
- StatsMandalsR2019.dbf
- StatsMandalsR2019.prj
- StatsMandalsR2019.qix
- StatsMandalsR2019.shp
- StatsMandalsR2019.shx
