# Supplementary material for: Seasonal flooded rice area extent dataset during dry seasons 2016 to 2019 at the Telangana state scale, South-India
Source: Data Brief. 2025 Aug 11;62:111981. doi: 10.1016/j.dib.2025.111981 (PMC12396292; doi:10.1016/j.dib.2025.111981)
Supplement: Supplementary file 2 [file mmc2.zip › PlotRiceCV.py]

import geopandas as gpd
import pandas as pd
import matplotlib.pyplot as plt
import numpy as np
import sys

# List of feature IDs (fids) to exclude from analysis (e.g., mandals with dominant urban or natural landuse and non agricultural land)
fid_list = [
    62, 63, 64, 65, 66, 67, 68, 69, 70, 71, 72, 73, 74, 75, 76, 77, 
    79, 80, 81, 82, 83, 87, 277, 278, 279, 298, 299, 300, 301, 302, 
    303, 304, 305, 358, 405, 406, 414, 416, 457
]

# Input shapefiles passed as command-line arguments (expected: 4 shapefiles, one per year)
shapefiles = sys.argv[1:]

if len(shapefiles) != 4:
    raise ValueError("Exactly 4 shapefiles must be provided (e.g., StatsMandalsR2016.shp to StatsMandalsR2019.shp)")

# Lists to store the 'mean_pct' and 'cv_pct' columns for each year
mean_pct_list = []
cv_pct_list = []

for shp in shapefiles:
    gdf = gpd.read_file(shp)

    # Check required columns are present
    for col in ['mean_pct', 'cv_pct', 'fid']:
        if col not in gdf.columns:
            raise ValueError(f"Missing expected column: '{col}' in {shp}")
    
    mean_pct_list.append(gdf['mean_pct'])
    cv_pct_list.append(gdf['cv_pct'])

# Combine mean rice percentages across all 4 years
df_mean_pct = pd.concat(mean_pct_list, axis=1)

# Combine classification CVs (coefficient of variation) across all 4 years
df_cv_pct = pd.concat(cv_pct_list, axis=1)

# Interannual mean rice intensity (mean percentage of rice classification)
mean_pct_4y = df_mean_pct.mean(axis=1)

# Interannual coefficient of variation (CV) of rice area
cv_interannual = 100 * df_mean_pct.std(axis=1) / mean_pct_4y

# Mean classification uncertainty (mean CV across years)
mean_cv_classif = df_cv_pct.mean(axis=1)

# Create a scatter plot
fig, ax = plt.subplots(figsize=(8, 8))

# Plot background reference lines y = kx to indicate proportional uncertainty thresholds
x_values = np.linspace(0, 200, 500)
k_values = [0.2, 0.4, 0.6, 0.8, 1.0]

for k in k_values:
    y_values = k * x_values
    ax.plot(x_values, y_values, linestyle='--', color='grey', linewidth=1)

# Scatter plot of all observations, colored by mean rice percentage
sc = ax.scatter(
    cv_interannual, mean_cv_classif,
    c=mean_pct_4y,
    cmap="inferno", edgecolor='none', alpha=0.7, s=5
)

# Overlay filtered observations (excluding the fids listed above)
for shp in shapefiles:
    gdf = gpd.read_file(shp)
    
    # Filter out features to exclude
    gdf_filtered = gdf[~gdf['fid'].isin(fid_list)]
    
    # Extract mean percentage values
    mean_pct_4y_filtered = gdf_filtered['mean_pct']
    
    # Calculate filtered interannual CV
    cv_interannual_filtered = 100 * gdf_filtered['mean_pct'].std() / mean_pct_4y_filtered

    # Overlay the filtered data points (larger size)
    scatter = ax.scatter(
        cv_interannual_filtered, mean_cv_classif[gdf_filtered.index],
        c=mean_pct_4y_filtered, cmap="inferno", edgecolor='none', alpha=0.7, s=10
    )

# Add colorbar representing mean rice percentage over 4 years
cbar = plt.colorbar(scatter, ax=ax)
cbar.set_label('Mean Rice Percentage over 4 Years (%)', rotation=270, labelpad=20)

# Add interpretive text labels for visual guidance
ax.text(100, 130, ">100%", fontsize=10, color='black')
ax.text(150, 120, "80%", fontsize=10, color='black')
ax.text(160, 100, "60%", fontsize=10, color='black')
ax.text(170, 70, "40%", fontsize=10, color='black')
ax.text(175, 28, "<20%", fontsize=10, color='black')

# Set axis limits and labels
ax.set_xlim(0, 200)
ax.set_ylim(0, 160)
ax.set_xlabel("Interannual CV of Rice Area (%)")
ax.set_ylabel("Mean CV of Classification (%)")

# Display grid and adjust layout
plt.grid(True)
plt.tight_layout()
plt.show()
