# Supplementary material for: Seasonal flooded rice area extent dataset during dry seasons 2016 to 2019 at the Telangana state scale, South-India
Source: Data Brief. 2025 Aug 11;62:111981. doi: 10.1016/j.dib.2025.111981 (PMC12396292; doi:10.1016/j.dib.2025.111981)
Supplement: Supplementary file 2 [file mmc2.zip › StatsMandalsR2016.prj]

PROJCS["WGS_1984_UTM_Zone_44N",GEOGCS["GCS_WGS_1984",DATUM["D_WGS_1984",SPHEROID["WGS_1984",6378137.0,298.257223563]],PRIMEM["Greenwich",0.0],UNIT["Degree",0.0174532925199433]],PROJECTION["Transverse_Mercator"],PARAMETER["False_Easting",500000.0],PARAMETER["False_Northing",0.0],PARAMETER["Central_Meridian",81.0],PARAMETER["Scale_Factor",0.9996],PARAMETER["Latitude_Of_Origin",0.0],UNIT["Meter",1.0]]
